# Supplementary material for: Postoperative pain and antibacterial effect of 980 nm diode laser versus conventional endodontic treatment in necrotic teeth with chronic periapical lesions: A randomized control trial
Source: F1000Res. 2018 Nov 15;7:1795. [Version 1] doi: 10.12688/f1000research.16794.1 (PMC6659763; doi:10.12688/f1000research.16794.1)
Supplement: Full de-identified data for each participant, including demographic data, pain scores at all time intervals, and bacterial count of both aerobic and anaerobic bacteria [file f1000research-7-18360-s0000.tgz]

Archive with 1 entries (1 files):
- c4f8c9e5-dcfb-4e6a-ba82-86e5d0db8e7d_Dataset_final.xlsx
