# Supplementary material for: Postoperative pain and antibacterial effect of 980 nm diode laser versus conventional endodontic treatment in necrotic teeth with chronic periapical lesions: A randomized control trial
Source: F1000Res. 2018 Nov 15;7:1795. [Version 1] doi: 10.12688/f1000research.16794.1 (PMC6659763; doi:10.12688/f1000research.16794.1)
Supplement: Full de-identified data for each participant, including demographic data, pain scores at all time intervals, and bacterial count of both aerobic and anaerobic bacteria [file f1000research-7-18360-s0000.tgz › c4f8c9e5-dcfb-4e6a-ba82-86e5d0db8e7d_Dataset_final.xlsx]

## Sheet: Sheet1
DL group	pt no	age	gender	Pain	preop	6 hrs	12 hrs	24 hrs	48 hrs	7 days	bacteria	aerobic bacteria		S1	S2	S3	S4	S5	anaerobic bacteria		s1	s2	s3	s4	s5
	1	19	F		0	1	8	3	0	0				50	5	0	5	0			31	5	0	5	0
	2	32	M		0	0	0	0	0	0				50	10	0	10	0			10	2	0	5	0
	3	22	F		0	0	0	0	0	0				20	10	0	10	0			15	0	0	5	0
	4	18	F		0	1	1	0	0	0				75	10	0	5	0			150	35	0	5	0
	5	18	M		0	3	10	5	0	0				30	3	0	10	0			20	5	0	10	0
	6	34	F		0	2	0	0	0	0				50	10	0	20	0			150	80	0	30	0
	7	25	F		0	0	0	0	0	0				150	30	0	0	0			120	10	0	15	0
	8	35	M		0	0	0	0	0	0				100	30	0	30	0			20	3	0	5	0
	9	35	M		0	0	0	0	0	0				20	8	2	10	0			15	2	0	10	0
	10	28	F		0	0	0	0	0	0				150	20	0	30	0			120	20	0	0	0
	11	28	M		0	4	0	0	0	0				10	5	1	8	0			9	5	1	4	0
	12	30	F		0	0	0	0	0	0				200	30	0	0	0			150	10	0	0	0
	13	30	F		0	0	0	0	0	0				200	30	0	20	0			150	50	0	0	0
	14	21	F		0	0	0	0	0	0				150	8	0	20	0			200	25	0	10	0
	15	20	M		0	0	0	0	0	0				100	10	0	0	0			150	20	0	10	0
	16	23	M		0	1	0	0	0	0				100	10	0	20	0			150	20	0	8	0
	17	23	F		0	0	0	0	0	0				20	10	0	5	0			10	2	0	3	0
	18	24	F		0	0	0	0	0	0				30	10	0	10	0			80	8	0	0	0
	19	27	M		0	0	0	0	0	0				200	20	0	30	0			100	20	0	20	0
	20	18	F		0	0	0	0	0	0				150	20	0	40	0			120	20	0	0	0
	21	29	F		0	0	0	0	0	0				200	20	0	0	0			200	110	0	20	0
	22	19	F		0	0	0	0	0	0				40	3	0	0	0			15	6	0	20	0
	23	29	M		0	2	0	0	0	0				100	20	0	10	0			50	5	0	10	0
	24	26	M		0	0	0	0	0	0				150	30	0	20	0			200	30	0	10	0
	25	27	M		0	0	0	0	0	0				300	60	5	20	0			200	20	0	20	0
	26	22	M		0	0	0	0	0	0				35	10	0	5	0			31	5	0	5	0
	27	22	M		0	5	0	0	0	0				200	6	0	20	0			200	5	0	5	0
	28	24	M		0	6	0	0	0	0				150	10	0	25	0			100	30	0	10	0
Endo	pt no	age	gender	Pain	preop	6 hrs	12 hrs	24 hrs	48 hrs	7 days	bacteria	aerobic bacteria		S1	S2	S3	S4	S5	anaerobic bacteria		s1	s2	s3	s4	s5
	1	19	F		0	0	3	3	0	0				30	10		20	0			80	20		10	5
	2	32	F		0	0	4	5	0	0				150	10		50	10			30	3		10	4
	3	35	M		0	3	3	0	0	0				10	2		30	0			15	0		20	2
	4	24	F		0	3	3	0	0	0				50	5		30	5			20	0		20	3
	5	34	F		0	10	10	5	4	1				49	4		20	3			20	5		20	5
	6	34	F		0	8	7	6	5	0				20	2		15	10			15	0		30	10
	7	34	F		0	9	7	5	5	0				10	5		30	0			75	5		60	20
	8	20	F		0	8	6	5	0	0				25	2		20	10			30	0		15	12
	9	20	F		0	8	7	5	0	0				28	0		60	3			15	0		90	0
	10	18	F		0	0	0	0	0	0				20	2		20	1			20	2		5	0
	11	22	M		0	0	0	0	0	0				75	15		25	1			120	20		10	1
	12	30	F		0	0	0	0	0	0				50	10		20	0			10	0		15	0
	13	40	M		0	0	0	0	0	0				50	5		10	0			20	2		5	5
	14	33	F		0	3	3	3	3	0				30	3		5	0			20	2		10	0
	15	23	F		0	3	3	3	3	0				60	25		25	10			50	9		30	5
	16	24	F		0	9	9	6	5	5				50	20		3	0			100	9		3	1
	17	24	M		0	9	9	6	4	0				60	10		22	0			90	8		50	0
	18	22	M		0	5	5	5	5	0				26	4		100	5			50	25		100	10
	19	24	F		0	5	5	5	5	0				55	6		150	30			100	5		100	50
	20	25	F		0	4	1	0	0	0				20	6		10	6			100	11		5	3
	21	27	F		0	5	2	0	0	0				200	20		150	30			150	10		200	2
	22	20	F		0	3	3	2	0	0				100	0		50	3			150	5		100	0
	23	32	M		0	3	3	1	0	0				150	10		50	10			200	20		10	0
	24	34	M		0	8	7	5	0	0				100	6		20	10			50	5		15	12
	25	35	F		0	7	5	2	0	0				50	5		100	0			20	5		20	0
	26	21	F		0	6	4	5	0	0				100	10		22	0			90	5		50	0
	27	22	F		0	9	7	6	5	2				60	25		20	5			50	9		12	5
	28	26	F		0	8	7	5	3	2				150	10		50	10			200	20		10	5
