# Supplementary material for: Postoperative pain and antibacterial effect of 980 nm diode laser versus conventional endodontic treatment in necrotic teeth with chronic periapical lesions: A randomized control trial
Source: F1000Res. 2018 Nov 15;7:1795. [Version 1] doi: 10.12688/f1000research.16794.1 (PMC6659763; doi:10.12688/f1000research.16794.1)
Supplement: Supplementary file 2 [file f1000research-7-18360-s0001.tgz]

Archive with 1 entries (1 files):
- 6f984fc8-995c-4837-8b34-97c95b70aa99_CONSORT_checklist.doc
